# Supplementary material for: Effect of a Child-Owned Poultry Intervention Providing Eggs on Nutrition Status and Motor Skills of Young Children in Southern Ethiopia: A Cluster Randomized and Controlled Community Trial
Source: Int J Environ Res Public Health. 2022 Nov 19;19(22):15305. doi: 10.3390/ijerph192215305 (PMC9690635; doi:10.3390/ijerph192215305)
Supplement: Supplementary file 1 [file ijerph-19-15305-s001.zip]

Archive with 1 entries (1 files):
- ijerph-2024707-supplementary.pdf
